# Supplementary material for: Divergent water sources of three dominant plant species following precipitation events in enclosed and mowing grassland steppes
Source: PeerJ. 2019 Oct 10;7:e7737. doi: 10.7717/peerj.7737 (PMC6790225; doi:10.7717/peerj.7737)
Supplement: Supplemental Information 1 [file peerj-07-7737-s001.xlsx]

## Sheet: 土壤含水量%
Plot	soil depth(cm)	soil water content(%)				Soil 18O(‰）				Soil 18O sd				Plant 18O of Leymus chinensis（‰）				Plant 18O of Leymus chinensis sd				Plant 18O of Stipa grandis（‰）				Plant 18O of Stipa grandis sd				Plant 18O of Cleistogenes squarrosa（‰）				Plant 18O of Cleistogenes squarrosa sd
Mowing		before the rain	The first day after the rain	Five days after the rain		before the rain	The first day after the rain	Five days after the rain		before the rain	The first day after the rain	Five days after the rain		before the rain	The first day after the rain	Five days after the rain		before the rain	The first day after the rain	Five days after the rain		before the rain	The first day after the rain	Five days after the rain		before the rain	The first day after the rain	Five days after the rain		before the rain	The first day after the rain	Five days after the rain		before the rain	The first day after the rain	Five days after the rain
	-5	4.05652	4.68807	3.5539		-2.30088	-2.16271	-0.65658		0.55583	0.870203	1.01821		-8.89103	-4.93352	-6.99397		1.06064	0.910955	0.749928		-6.73413	-5.51208	-5.28101		0.470476	0.508877	0.376674		-2.20185	-2.06213	-2.15697		0.539151	1.08108	0.760619
	-10	4.90213	5.63133	5.67877		-5.36809	-6.08114	-7.68943		0.819427	0.92634	0.631678
	-20	5.52769	6.82561	6.4318		-7.75828	-8.61225	-9.23492		0.69165	1.12638	0.761437
	-40	6.76259	7.74604	8.04844		-8.54679	-10.3318	-8.96571		0.432663	1.53504	0.944964
	-60	8.12963	9.15785	9.23224		-8.63047	-8.84828	-8.99267		0.245468	1.15736	0.816003
	-80	8.4778	8.91702	8.70582		-7.94026	-8.73602	-8.6322		0.55841	1.06741	1.30344
	-100	7.81676	9.67587	8.0448		-9.039	-10.2591	-8.49215		0.405373	1.12653	0.457504
Fence
	-5	5.00156	5.45649	5.24082		-3.6419	-0.912161	-1.85438		0.296456	0.500141	0.319674		-7.11736	-6.52298	-7.70869		1.52199	0.426563	0.541627		-5.77704	-4.88932	-6.58363		0.527294	0.566965	0.858874		-1.24612	0.131521	-2.96402		0.403714	0.87267	1.25088
	-10	5.12635	7.04934	4.13675		-6.07389	-4.24526	-6.69336		0.22978	0.244943	0.256096
	-20	6.47776	7.30896	7.18995		-8.35749	-7.76908	-8.56083		0.186728	0.183086	0.464677
	-40	7.56595	7.73795	7.21358		-8.64549	-8.43359	-8.70931		0.20523	0.176919	0.517857
	-60	8.43105	8.81043	9.03333		-8.11054	-7.75938	-8.98335		0.335766	0.279131	0.421431
	-80	8.39056	8.49758	7.92426		-8.63426	-9.2238	-8.07267		0.420292	0.108885	0.457847
	-100	7.36044	9.33533	8.48743		-8.9741	-9.28114	-10.5443		0.293284	0.734982	0.564469
